# Supplementary material for: A Mosaic of Future Maladaptation Predicted for the Widespread Tree Nothofagus pumilio
Source: Evol Appl. 2026 Mar 27;19(3):e70227. doi: 10.1111/eva.70227 (PMC13093351; doi:10.1111/eva.70227)
Supplement: Supplementary file 1 — Figure S1: Average annual climate conditions for each tree within each of the 20 sampling sites for Nothofagus pumilio based on CHELSA v2.1 for the reference period 1981–2010. Variables are (a) annual precipitation (shorthand: bio12), (b) precipitation seasonality (bio15), (c) average isothermality (bio3) (d) mean growing season temperature based on TREELIM (gst), (e) number of snow cover days (scd). The X axis in a–e shows the numeric sampling site, which are numbered from north (site 1) to south (site 20). Sites are also individually colored for direct comparison with plot (f) PCA biplot of all five climate conditions at individual tree coordinates, using the aforementioned shorthand codes to denote the 5 climate variables. Figure S2:. Pearson correlations among geography, environment, and genetic structure for sampled trees. Geographic characteristics (latitude and longitude), 5 chosen environmental variables, and the first 3 genetic principal components of the SNP dataset (PC1‐3) as calculated with the vegan::rda() command. Graphs below the diagonal show scatter plots, the diagonal shows within‐parameter histograms, and values above the diagonal are correlation values. Figure S3: Cumulative importance graph from Gradient Forest. U1‐U3 are population structure vectors from LFMM. Bio15 = prec.seasonality, bio3 = isothermality, scd = snow cover days, gst = growing season temperature, bio12 = annual precipitation. Figure S4: Relationships between Gradient Forest offset values at sampling sites and site latitude across the three emission scenarios (rows) and two time frames (columns) by relative elevation class. Relative elevation class is indicated by point shape (■ = low, ◆ = middle, ▲ = high, ❋ = ungrouped) as well as color for pattern clarity (pink = high, blue = low, grey = middle and ungrouped). Solid regression lines indicate those with significant relationships (p ≤ 0.05), dashed indicate borderline significance (0.05 ≤ p ≤ 0.1), and missing lines indicate no [file EVA-19-e70227-s001.zip]

Archive with 2 entries (2 files):
- eva70227-sup-0001-FigureS1-S13@Sekely_ea_2025_GO_Supplemental_r1.docx
- eva70227-sup-0002-TableS2@Table_S2.pdf
